# Supplementary material for: Menzerath–Altmann’s Law of Syntax in RNA Accretion History
Source: Life (Basel). 2021 May 27;11(6):489. doi: 10.3390/life11060489 (PMC8228408; doi:10.3390/life11060489)
Supplement: Supplementary file 1 [file life-11-00489-s001.zip]

Archive with 1 entries (1 files):
- life-1230214-supplementary.pdf
